# Supplementary material for: An evolutionary signal to fungal succession during plant litter decay
Source: FEMS Microbiol Ecol. 2019 Sep 7;95(10):fiz145. doi: 10.1093/femsec/fiz145 (PMC6772037; doi:10.1093/femsec/fiz145)
Supplement: fiz145_Supplemental_Files [file fiz145_supplemental_files.zip › TableS1.xlsx]

## Sheet: Sheet1
Reference	Data type	Total No. of Samples Collected	No. of Independent Samples*	Litter Plant Latin Name	Litter Plant Category	Initial Litter C/N Available? (Y/N)	Percent mass Loss Data Available?	Percent mass Loss Reporting Format	Biome	Terrestrial or Aquatic?	Litter Tissue Type	Country/Location	Latitude (Degrees)	Longitude (Degrees)	Sampling Time Point	Sampling Time Point Units	Gene Amplified (ITS/18S)	Primers Used	Sequencing Platform	Processing Method	Rarefaction	Original OTU Table Units	Clustering %	Taxonomy Database	Raw Data Link	OTU Table Link
1	sequence	138	15	Arabidopsis thaliana; Alnus sp.; Vaccinium vitis-idaea; Rhododendron groenlandicum; Picea mariana	Grasses and herbs; deciduous; shrub; shrub; coniferous	Y	Yes	% original litter mass remaining	Boreal	terrestrial	Leaf	Alaska, USA	63.55	-145.44	2, 12, and 24	months	18S	nu-SSU-0817-50 and nu-SSU-1196-3	Illumina MiSeq	MacQIIME/Mothur	10000	Relative abundance	97	UNITE	https://www.ncbi.nlm.nih.gov/sra/?term=SRP135805	https://esajournals.onlinelibrary.wiley.com/doi/full/10.1002/ecm.1303
2	sequence	185	6	Panicum virgatum	Grasses and herbs	Y	Yes	% original litter mass remaining	Subtropical	terrestrial	Grass	Luquillo Experimental Forest,Puerto Rico USA	18.3	-65.8	0.25, 1, 3, 8, 15, 24	months	18S V8	926F (50-aaactYaaaKgaattgacgg-30) and 1391R (50-acgggcggtgtgtRc-30)	454	PyroTagger	1053	Relative abundance	97	SILVA	http://metagenomics.anl.gov/?page=MetagenomeOverview&metagenome=4519119.3	http://www.sciencedirect.com/science/MiamiMultiMediaURL/1-s2.0-S0038071713002204/1-s2.0-S0038071713002204-mmc1.pdf/271195/html/S0038071713002204/cd8d3168afa2ea1efc8c757d764d4a74/mmc1.pdf
3	culture	9	9	Fagus crenata	Deciduous	N	Yes	% original litter mass remaining	Temperate	terrestrial	Reproductive parts	Ashio Experimental Forest, Kyoto, Japan	35.18	135.43	3, 6, 12, 15, 18, 24, 27, and 30	months	NA	NA	NA	NA	NA	Frequency of fungi isolated from cupules (i.e. percentage of cupules found to be colonized by the fungal taxon in question)	NA	Literature	NA	NA
4	microscopy	6	6	Rinorea guatemalensis	Grasses and herbs	N	Yes	% original litter mass remaining	Tropical	terrestrial	Leaf	Tabasco, Mexico	17.35	-92.34	0, 60, 105, 129, 169, and 210	days	NA	NA	NA	NA	NA	Frequency of occurrence	NA	Literature	NA	NA
5	culture+sequencing of isolates	7	7	Picea abies	Coniferous	N	Yes	% litter mass loss	Boreal	terrestrial	Leaf	Czech Republic, Bohemian Forest National Park	49.7	13.08	0, 1, 8, 13, 20, 25, 37	months	ITS1-5.8S-ITS	ITS1F/ITS4	ABI Prism	Capillary electrophoresis	NA	Relative abundance	NA	NCBI GenBank	http://www.sciencedirect.com/science/article/pii/S1754504814001287	http://www.sciencedirect.com/science/article/pii/S1754504814001287
6	culture	16	8	Camellia japonica	Shrub	N	Yes	% original litter mass remaining	Subtropical	terrestrial	Leaf	Oharano Forest Park of Kyoto City, Kyoto, Japan	34.57	135.37	2, 4, 6, 9, 12, 14, 16, and 18	months	NA	NA	NA	NA	NA	% frequency	NA	Literature	NA	NA
7	culture+DGGE	2	1	Picea abies	Coniferous	N	Yes	% original litter mass remaining	Boreal	terrestrial	Leaf	Central Finland	62.1	27.16	2	years	ITS	ITS1F/ITS4	CEQ 8000 DNA analysis system	DGGE	NA	Relative abundance	NA	NCBI GenBank	NA	NA
8	culture	3	3	Cinnamomum camphora	Non-coniferous evergreen	N	Yes	% original litter mass remaining	Subtropical	terrestrial	Leaf	Jishou City, China	28.17	109.43	60, 180, 360	days	NA	NA	NA	NA	NA	Relative abundance	NA	Literature	NA	NA
9	culture	24	24	Ageratum conyzoides; Spilanthes paniculata	Grasses and herbs; grasses and herbs	Y	Yes	% original litter mass remaining	Tropical	terrestrial	Leaf and root	Namdapha National Park, Arunachal Pradesh, India	26.4	95.11	0, 30, 60, 90, 120, and 150	days	NA	NA	NA	NA	NA	Population in 1000 CFUs per gram	NA	Literature	NA	NA
10	culture	8	4	Unknown; Dactylis glomerata and Trifolium pratense; Fallopia japonica	Grasses and herbs	N	Yes	Remaining litter mass (g)	Temperate	terrestrial	Grass	Piedmont Region, northern Italy	45.2852	7.4652	2, 4, 6, 9, 10, and 12 (fungi isolated from 4 mo only)	months	NA	NA	NA	NA	NA	% total fungal load (CFU/g dwt)	NA	Literature	NA	NA
11	culture	6	6	Acer rubrum; Fagus sylvatica; Tilia cordata	Deciduous; deciduous; deciduous	Y	Yes	% litter mass loss	Temperate	aquatic	Leaf	Boss Brook, Fenwick, Nova Scotia, Canada	45.43	-64.0957	56, 111, 168, 224, 287, 343	days	NA	NA	NA	NA	NA	Relative abundance	NA	Literature	NA	NA
12	culture	20	10	Fagus crenata	Deciduous	N	Yes	% original litter mass remaining	Temperate	terrestrial	Leaf	Ashiu Experimental Forest of Kyoto University, Japan	35.18	135.43	5, 7, 9, 11, 16, 19, 21, 23, 29, and 35	months	NA	NA	NA	NA	NA	Frequency of occurrence	NA	Literature	NA	NA
13	culture	28	7	Swida contraversa	Deciduous	N	Yes	Remaining litter mass (g)	Temperate	terrestrial	Leaf	Ashiu Experimental Forest of Kyoto University, Japan	35.18	135.43	0.75, 5, 7, 9, 11, 13, and 18	months	NA	NA	NA	NA	NA	Frequency of occurrence	NA	Literature	NA	NA
14	culture	4	2	Chamaecyparis obtusa; Pinus pentaphylla	Coniferous; coniferous	N	Yes	% original litter mass remaining	Temperate	terrestrial	Leaf	Kamigamo Experimental Forest Station of Kyoto University, Japan	35.04	135.43	12	months	NA	NA	NA	NA	NA	% frequency	NA	Literature	NA	NA
15	culture	12	3	Shorea obtusa	Deciduous	N	Yes	% original litter mass remaining	Tropical	terrestrial	Leaf	Naresuan University Phayao Campus, Phayao, northern Thailand	14.03	100	1, 5, and 9	months	NA	NA	NA	NA	NA	% frequency	NA	Literature	NA	NA
16	culture	12	12	Myrtus communis	Shrub	N	Yes	Remaining litter mass (g)	Mediterranean	terrestrial	Leaf	S. Barzolu, Sinnai area of southern Sardinia, Italy	39.1911	9.1412	2, 4, 6, 8, 10, 12, 14, 16, 18, 20, 22, and 24	months	NA	NA	NA	NA	NA	Relative frequency (equation given on p. 725 of Pasqualetti et al.)	NA	Literature; sensu Hawksworth et al. 1995	NA	NA
17	culture	9	1	Alnus glutinosa	Deciduous	N	Yes	% original litter mass remaining	Temperate	aquatic	Leaf	Basque Country, northern Spain	42.9896	-2.61893	50% mass loss	mass loss	NA	NA	NA	NA	NA	% contribution	NA	Literature	NA	NA
18	sequence	18	6	Fagus sylvatica	Deciduous	Y	Yes	% litter mass loss	Temperate	terrestrial	Leaf	Hainich Dun Biodiversity Exploratory, Germany	51.16	10.47	89, 180, 284, 362, 473	days	ITS	ITS1F/ITS4	454	MOTHUR	2471	Relative abundance	97	UNITE	https://datadryad.org/resource/doi:10.5061/dryad.q1q10	https://onlinelibrary.wiley.com/doi/abs/10.1111/mec.13739
19	culture	10	3	Alnus glutinosa	Deciduous	N	Yes	% original litter mass remaining	Mediterranean	aquatic	Leaf	Ave River Basin, Northwest Portugal	41.3109	-8.17127	7, 21, 35	days	NA	NA	NA	NA
20	culture	6	6	Alnus incana rugosa; Acer rubrum	Deciduous; deciduous	Y	Yes	% original litter mass remaining	Temperate	aquatic	Leaf	Ogdens Brook, Antigonish County, Nova Scotia, Canada	45.2654	-61.554	25 and 50 days; 1 and 2 months	days; months	NA	NA	NA	NA
21	sequence	21	7	Quercus petraea	Deciduous	Y	Yes	% litter mass loss	Temperate	terrestrial	Leaf	Czech Republic, Xaverovský Háj Natural Reserve, near Prague	50.538	14.3648	-2, 0, 2, 4, 8, 12, 24	months	ITS1	ITS1/ITS4	454	UCHIME	700	Per mil	97	UNITE	http://metagenomics.anl.gov/linkin.cgi?metagenome=4497081.3	http://www.nature.com/ismej/journal/v7/n3/extref/ismej2012116x3.pdf
22	culture	24	10	Pinus massoniana; Castanopsis eyrei	Coniferous; non-coniferous evergreen	Y	Yes	% litter mass loss	Subtropical	terrestrial	Leaf	Huangshan Mountain, Anhui Province, China	30.114	118.17	155, 216, 310	days	NA	NA	NA	NA	NA	% frequency	NA	Literature	NA	NA
	*number of samples within a study for a sampling date for a plant type for a tissue type
References
1	Bhatnagar, J.M., Peay, K.G. and Treseder, K.K., 2018. Litter chemistry influences decomposition through activity of specific microbial functional guilds. Ecological Monographs.
2	DeAngelis, K.M., Chivian, D., Fortney, J.L., Arkin, A.P., Simmons, B., Hazen, T.C. and Silver, W.L., 2013. Changes in microbial dynamics during long-term decomposition in tropical forests. Soil Biology and Biochemistry, 66, pp.60-68.
3	Fukasawa, Y., Tateno, O., Hagiwara, Y., Hirose, D. and Osono, T., 2012. Fungal succession and decomposition of beech cupule litter. Ecological research, 27(4), pp.735-743.
4	García-García, M.A., Heredia, G., garcía, S.C. and Rosique-Gil, E., 2013. Analysis of the sporulating microfungal community in decomposing fallen leaves of Rinorea guatemalensis (Wats.) Bartlett (Malphigiales, Violaceae) in a Mexican Rainforest. Cryptogamie, Mycologie, 34(2), pp.99-111.
5	Haňáčková, Z., Koukol, O., Štursová, M., Kolařík, M. and Baldrian, P., 2015. Fungal succession in the needle litter of a montane Picea abies forest investigated through strain isolation and molecular fingerprinting. Fungal Ecology, 13, pp.157-166.
6	Koide, K., Osono, T. and Takeda, H., 2005. Fungal succession and decomposition of Camellia japonica leaf litter. Ecological Research, 20(5), pp.599-609.
7	Korkama-Rajala, T., Müller, M.M. and Pennanen, T., 2008. Decomposition and fungi of needle litter from slow-and fast-growing Norway spruce (Picea abies) clones. Microbial Ecology, 56(1), p.76.
8	Lin, Y., He, X., Ma, T., Han, G. and Xiang, C., 2015. Priority colonization of Cinnamomum camphora litter by endophytes affects decomposition rate, fungal community and microbial activities under field conditions. Pedobiologia, 58(5-6), pp.177-185.
9	Majumder, M., Shukla, A.K. and Arunachalam, A., 2008. Nutrient release and fungal succession during decomposition of weed residues in a shifting cultivation system. Communications in Biometry and Crop Science, 3(1), pp.45-59.
10	Mincheva, T., Barni, E., Varese, G.C., Brusa, G., Cerabolini, B. and Siniscalco, C., 2014. Litter quality, decomposition rates and saprotrophic mycoflora in Fallopia japonica (Houtt.) Ronse Decraene and in adjacent native grassland vegetation. Acta oecologica, 54, pp.29-35.
11	Nikolcheva, L.G. and Bärlocher, F., 2005. Seasonal and substrate preferences of fungi colonizing leaves in streams: traditional versus molecular evidence. Environmental microbiology, 7(2), pp.270-280.
12	Osono, T. and Takeda, H., 2001. Organic chemical and nutrient dynamics in decomposing beech leaf litter in relation to fungal ingrowth and succession during 3-year decomposition processes in a cool temperate deciduous forest in Japan. Ecological Research, 16(4), pp.649-670.
13	Osono, T., 2005. Colonization and succession of fungi during decomposition of Swida controversa leaf litter. Mycologia, 97(3), pp.589-597.
14	Osono, T., Hirose, D. and Fujimaki, R., 2006. Fungal colonization as affected by litter depth and decomposition stage of needle litter. Soil Biology and Biochemistry, 38(9), pp.2743-2752.
15	Osono, T., Ishii, Y., Takeda, H., Seramethakun, T., Khamyong, S., To-Anun, C., Hirose, D., Tokumasu, S. and Kakishima, M., 2009. Fungal succession and lignin decomposition on Shorea obtusa leaves in a tropical seasonal forest in northern Thailand. Fungal Diversity, 36(10), pp.36-7.
16	Pasqualetti, M., Mulas, B., Zucconi, L. and Rambelli, A., 1999. Succession of microfungal communities on Myrtus communis leaf litter in a Sardinian Mediterranean maquis ecosystem. Mycological Research, 103(6), pp.724-728.
17	Pérez, J., Descals, E. and Pozo, J., 2012. Aquatic hyphomycete communities associated with decomposing alder leaf litter in reference headwater streams of the Basque Country (northern Spain). Microbial ecology, 64(2), pp.279-290.
18	Purahong, W., Wubet, T., Lentendu, G., Schloter, M., Pecyna, M.J., Kapturska, D., Hofrichter, M., Krüger, D. and Buscot, F., 2016. Life in leaf litter: novel insights into community dynamics of bacteria and fungi during litter decomposition. Molecular ecology, 25(16), pp.4059-4074.
19	Sridhar, K.R., Duarte, S., Cássio, F. and Pascoal, C., 2009. The role of early fungal colonizers in leaf‐litter decomposition in Portuguese streams impacted by agricultural runoff. International Review of Hydrobiology, 94(4), pp.399-409.
20	Taylor, B.R., Mallaley, C. and Cairns, J.F., 2007. Limited evidence that mixing leaf litter accelerates decomposition or increases diversity of decomposers in streams of eastern Canada. Hydrobiologia, 592(1), pp.405-422.
21	Voříšková, J. and Baldrian, P., 2013. Fungal community on decomposing leaf litter undergoes rapid successional changes. The ISME journal, 7(3), p.477.
22	Zhang, P., Tian, X., He, X., Song, F., Ren, L. and Jiang, P., 2008. Effect of litter quality on its decomposition in broadleaf and coniferous forest. european journal of soil biology, 44(4), pp.392-399.
