# Supplementary material for: An evolutionary signal to fungal succession during plant litter decay
Source: FEMS Microbiol Ecol. 2019 Sep 7;95(10):fiz145. doi: 10.1093/femsec/fiz145 (PMC6772037; doi:10.1093/femsec/fiz145)
Supplement: fiz145_Supplemental_Files [file fiz145_supplemental_files.zip › TableS4.xlsx]

## Sheet: Sheet1
Table S4. Final multiple regression general additive model statistics for common/well-studied genera. Models include all variables with sufficient variation to be testable for each genus.
Acremonium Multiple Regression Results , All Data
Variable Name	Variable Description	Variable P Value	Variable Degrees of Freedom	Variable F value	Variable Chi Square	Model Sample Size	Model R2
Percent mass loss	Percent original litter mass lost	0.564	1	0.341	0.340916	36	-0.0748
Tissue	Litter tissue type (leaf/stem)	0.477619	1	0.517163	0.517163
Plant category	Deciduous/coniferous/grass/shrub	0.567079	3	0.686958	2.06087
Alatospora Multiple Regression Results, All Data
Variable Name	Variable Description	Variable P Value	Variable Degrees of Freedom	Variable F value	Variable Chi Square	Model Sample Size	Model R2
Percent mass loss	Percent original litter mass lost	0.235	3.782	1.506	0.340916	23	0.185
Alternaria Multiple Regression Results, All Data
Variable Name	Variable Description	Variable P Value	Variable Degrees of Freedom	Variable F value	Variable Chi Square	Model Sample Size	Model R2
Percent mass loss	Percent original litter mass lost	0.208	1.548	1.375	2.64186	46	0.14
Tissue	Litter tissue type (leaf/stem)	0.557587	2	0.593344	1.18669
Plant category	Deciduous/coniferous/grass/shrub	0.250284	4	1.40767	5.63067
Anguillospora Multiple Regression Results, All Data
Variable Name	Variable Description	Variable P Value	Variable Degrees of Freedom	Variable F value	Variable Chi Square	Model Sample Size	Model R2
Percent mass loss	Percent original litter mass lost	0.295	1.422	0.948	1.63328	16	0.0944
Articulospora Multiple Regression Results, All Data
Variable Name	Variable Description	Variable P Value	Variable Degrees of Freedom	Variable F value	Variable Chi Square	Model Sample Size	Model R2
Percent mass loss	Percent original litter mass lost	0.0136	2.559	4.134	13.0932	38	0.58
Tissue	Litter tissue type (leaf/stem)	1	0.884071	0.0216203	0.0216203
Plant category	Deciduous/coniferous/grass/shrub	3	0.202489	1.63188	4.89564
Data collection method	Sequence/culture	1	0.0190945	6.127	6.127
Aspergillus Multiple Regression Results, All Data
Variable Name	Variable Description	Variable P Value	Variable Degrees of Freedom	Variable F value	Variable Chi Square	Model Sample Size	Model R2
Percent mass loss	Percent original litter mass lost	0.277	1	1.232	1.23246	31	0.033
Tissue	Litter tissue type (leaf/stem)	0.792497	1	0.0707026	0.0707026
Plant category	Deciduous/coniferous/grass/shrub	0.166787	3	1.83411	5.50233
Aureobasidium Multiple Regression Results, All Data
Variable Name	Variable Description	Variable P Value	Variable Degrees of Freedom	Variable F value	Variable Chi Square	Model Sample Size	Model R2
Percent mass loss	Percent original litter mass lost	<0.001	1	19.84	19.8436	40	0.37
Tissue	Litter tissue type (leaf/stem)	0.0690967	1	3.51721	3.51721
Plant category	Deciduous/coniferous/grass/shrub	0.249697	3	1.43293	4.29877
Calcarisporium Multiple Regression Results, All Data
Variable Name	Variable Description	Variable P Value	Variable Degrees of Freedom	Variable F value	Variable Chi Square	Model Sample Size	Model R2
Percent mass loss	Percent original litter mass lost	0.167	1.997	1.8	4.4409	34	0.48
Tissue	Litter tissue type (leaf/stem)	0.365945	1	0.84559	0.84559
Plant category	Deciduous/coniferous/grass/shrub	0.729618	3	0.435125	1.30538
Chalara Multiple Regression Results, All Data
Variable Name	Variable Description	Variable P Value	Variable Degrees of Freedom	Variable F value	Variable Chi Square	Model Sample Size	Model R2
Percent mass loss	Percent original litter mass lost	0.215	1.282	1.234	1.86741	46	0.026
Tissue	Litter tissue type (leaf/stem)	0.167	1	1.9798	1.9798
Plant category	Deciduous/coniferous/grass/shrub	0.399093	3	1.00791	3.02371
Chrysosporium Multiple Regression Results, All Data
Variable Name	Variable Description	Variable P Value	Variable Degrees of Freedom	Variable F value	Variable Chi Square	Model Sample Size	Model R2
Percent mass loss	Percent original litter mass lost	0.006	1.95	20.54	41.02	8	0.86
Tissue	Litter tissue type (leaf/stem)	0.0043	1	33.43	33.43
Plant category	Deciduous/coniferous/grass/shrub	0.0043	1	33.43	33.43
Cladosporium Multiple Regression Results, All Data
Variable Name	Variable Description	Variable P Value	Variable Degrees of Freedom	Variable F value	Variable Chi Square	Model Sample Size	Model R2
Percent mass loss	Percent original litter mass lost	0.00767	5.156	3.178	20.0133	74	0.46
Tissue	Litter tissue type (leaf/stem)	<0.001	3	0.287433	0.862298
Plant category	Deciduous/coniferous/grass/shrub	<0.001	4	9.83291	39.3316
Cryptococcus Multiple Regression Results, All Data
Variable Name	Variable Description	Variable P Value	Variable Degrees of Freedom	Variable F value	Variable Chi Square	Model Sample Size	Model R2
Percent mass loss	Percent original litter mass lost	0.724	1	0.127	0.127401	34	0.36
Tissue	Litter tissue type (leaf/stem)	<0.001	1	20.6947	20.6947
Plant category	Deciduous/coniferous/grass/shrub	<0.001	3	2.18485	6.55456
Cylindrocarpon Multiple Regression Results, All Data
Variable Name	Variable Description	Variable P Value	Variable Degrees of Freedom	Variable F value	Variable Chi Square	Model Sample Size	Model R2
Percent mass loss	Percent original litter mass lost	0.131	1	3.045	3.04514	9	0.23
Plant category	Deciduous/coniferous/grass/shrub	0.449272	1	0.654861	0.654861
Epicoccum Multiple Regression Results, All Data
Variable Name	Variable Description	Variable P Value	Variable Degrees of Freedom	Variable F value	Variable Chi Square	Model Sample Size	Model R2
Percent mass loss	Percent original litter mass lost	0.0489	1	4.417	4.41705	27	0.41
Tissue	Litter tissue type (leaf/stem)	0.102132	3	2.37543	7.12629
Plant category	Deciduous/coniferous/grass/shrub	0.905032	3	0.185362	0.556085
Flagellospora Multiple Regression Results, All Data
Variable Name	Variable Description	Variable P Value	Variable Degrees of Freedom	Variable F value	Variable Chi Square	Model Sample Size	Model R2
Percent mass loss	Percent original litter mass lost	0.00309	5.691	4.077	27.8455	44	0.37
Tissue	Litter tissue type (leaf/stem)	0.67811	1	0.175234	0.175234
Plant category	Deciduous/coniferous/grass/shrub	0.804533	3	0.328795	0.986384
Fusarium Multiple Regression Results, All Data
Variable Name	Variable Description	Variable P Value	Variable Degrees of Freedom	Variable F value	Variable Chi Square	Model Sample Size	Model R2
Percent mass loss	Percent original litter mass lost	0.054	1.6	2.946	5.8359	43	0.13
Tissue	Litter tissue type (leaf/stem)	0.936404	1	0.00645507	0.00645507
Plant category	Deciduous/coniferous/grass/shrub	0.126873	3	2.02944	6.08831
Geniculosporium Multiple Regression Results, All Data
Variable Name	Variable Description	Variable P Value	Variable Degrees of Freedom	Variable F value	Variable Chi Square	Model Sample Size	Model R2
Percent mass loss	Percent original litter mass lost	0.585	1.226	0.279	0.394667	20	0.92
Tissue	Litter tissue type (leaf/stem)	<0.001	1	0.377963	0.377963
Plant category	Deciduous/coniferous/grass/shrub	<0.001	1	99.601	99.601
Gyoerffyella Multiple Regression Results, All Data
Variable Name	Variable Description	Variable P Value	Variable Degrees of Freedom	Variable F value	Variable Chi Square	Model Sample Size	Model R2
Percent mass loss	Percent original litter mass lost	0.704	1.412	0.226	0.388863	29	-0.068
Tissue	Litter tissue type (leaf/stem)	0.744153	1	0.109042	0.109042
Plant category	Deciduous/coniferous/grass/shrub	0.659443	3	0.540182	1.62055
Lachnum Multiple Regression Results, All Data
Variable Name	Variable Description	Variable P Value	Variable Degrees of Freedom	Variable F value	Variable Chi Square	Model Sample Size	Model R2
Percent mass loss	Percent original litter mass lost	0.106	1.89	2.287	5.42145	39	0.24
Tissue	Litter tissue type (leaf/stem)	0.0476242	1	4.37619	4.37619
Plant category	Deciduous/coniferous/grass/shrub	0.106416	3	2.27707	6.83121
Lemonniera Multiple Regression Results, All Data
Variable Name	Variable Description	Variable P Value	Variable Degrees of Freedom	Variable F value	Variable Chi Square	Model Sample Size	Model R2
Percent mass loss	Percent original litter mass lost	<0.001	8.748	13.68	122.822	25	0.87
Tissue	Litter tissue type (leaf/stem)	0.657774	1	0.206107	0.206107
Plant category	Deciduous/coniferous/grass/shrub	0.917704	3	0.165348	0.496043
Marasmius Multiple Regression Results, All Data
Variable Name	Variable Description	Variable P Value	Variable Degrees of Freedom	Variable F value	Variable Chi Square	Model Sample Size	Model R2
Percent mass loss	Percent original litter mass lost	0.749	1	0.106	0.106383	18	0.033
Plant category	Deciduous/coniferous/grass/shrub	0.216788	1	1.66255	1.66255
Mortierella Multiple Regression Results, All Data
Variable Name	Variable Description	Variable P Value	Variable Degrees of Freedom	Variable F value	Variable Chi Square	Model Sample Size	Model R2
Percent mass loss	Percent original litter mass lost	0.265	1	1.271	1.27071	58	0.034
Tissue	Litter tissue type (leaf/stem)	0.549053	2	0.606665	1.21333
Plant category	Deciduous/coniferous/grass/shrub	0.197665	3	1.61366	4.84099
Mucor Multiple Regression Results, All Data
Variable Name	Variable Description	Variable P Value	Variable Degrees of Freedom	Variable F value	Variable Chi Square	Model Sample Size	Model R2
Percent mass loss	Percent original litter mass lost	0.00945	4.705	3.324	19.1793	57	0.2
Tissue	Litter tissue type (leaf/stem)	0.16741	2	1.85973	3.71945
Plant category	Deciduous/coniferous/grass/shrub	0.267128	4	1.34745	5.38981
Mycena Multiple Regression Results, All Data
Variable Name	Variable Description	Variable P Value	Variable Degrees of Freedom	Variable F value	Variable Chi Square	Model Sample Size	Model R2
Percent mass loss	Percent original litter mass lost	0.166	1	2.001	2.00095	40	0.016
Tissue	Litter tissue type (leaf/stem)	0.0970786	1	2.91134	2.91134
Plant category	Deciduous/coniferous/grass/shrub	0.872007	3	0.234053	0.702158
Mycocentrospora Multiple Regression Results, All Data
Variable Name	Variable Description	Variable P Value	Variable Degrees of Freedom	Variable F value	Variable Chi Square	Model Sample Size	Model R2
Percent mass loss	Percent original litter mass lost	0.339	3.686	1.252	5.70956	29	0.13
Tissue	Litter tissue type (leaf/stem)	0.746735	1	0.107037	0.107037
Plant category	Deciduous/coniferous/grass/shrub	0.871168	3	0.234711	0.704133
Oidiodendron Multiple Regression Results, All Data
Variable Name	Variable Description	Variable P Value	Variable Degrees of Freedom	Variable F value	Variable Chi Square	Model Sample Size	Model R2
Percent mass loss	Percent original litter mass lost	0.168	3.304	1.806	7.39514	37	0.11
Tissue	Litter tissue type (leaf/stem)	0.81839	2	0.201873	0.403747
Plant category	Deciduous/coniferous/grass/shrub	0.365899	3	1.09965	3.29896
Paecilomyces Multiple Regression Results, All Data
Variable Name	Variable Description	Variable P Value	Variable Degrees of Freedom	Variable F value	Variable Chi Square	Model Sample Size	Model R2
Percent mass loss	Percent original litter mass lost	0.344	1	0.933	0.933476	29	-0.11
Tissue	Litter tissue type (leaf/stem)	0.584405	1	0.307408	0.307408
Plant category	Deciduous/coniferous/grass/shrub	0.919196	3	0.164544	0.493632
Penicillium Multiple Regression Results, All Data
Variable Name	Variable Description	Variable P Value	Variable Degrees of Freedom	Variable F value	Variable Chi Square	Model Sample Size	Model R2
Percent mass loss	Percent original litter mass lost	0.681	1	0.17	0.170463	63	0.52
Tissue	Litter tissue type (leaf/stem)	<0.001	3	0.735622	2.20687
Plant category	Deciduous/coniferous/grass/shrub	<0.001	4	13.9371	55.7484
Pestalotiopsis Multiple Regression Results, All Data
Variable Name	Variable Description	Variable P Value	Variable Degrees of Freedom	Variable F value	Variable Chi Square	Model Sample Size	Model R2
Percent mass loss	Percent original litter mass lost	0.0283	1	5.316	5.31584	34	0.1
Plant category	Deciduous/coniferous/grass/shrub	0.429485	3	0.949821	2.84946
Phialophora Multiple Regression Results, All Data
Variable Name	Variable Description	Variable P Value	Variable Degrees of Freedom	Variable F value	Variable Chi Square	Model Sample Size	Model R2
Percent mass loss	Percent original litter mass lost	0.215	3.138	1.66	6.42497	22	0.17
Tissue	Litter tissue type (leaf/stem)	0.739616	1	0.114679	0.114679
Plant category	Deciduous/coniferous/grass/shrub	0.960316	3	0.0972854	0.291856
Phoma Multiple Regression Results, All Data
Variable Name	Variable Description	Variable P Value	Variable Degrees of Freedom	Variable F value	Variable Chi Square	Model Sample Size	Model R2
Percent mass loss	Percent original litter mass lost	0.183	1	1.83	1.82986	47	0.33
Tissue	Litter tissue type (leaf/stem)	0.0118794	1	6.93286	6.93286
Plant category	Deciduous/coniferous/grass/shrub	0.775435	3	0.369444	1.10833
Phomopsis Multiple Regression Results, All Data
Variable Name	Variable Description	Variable P Value	Variable Degrees of Freedom	Variable F value	Variable Chi Square	Model Sample Size	Model R2
Percent mass loss	Percent original litter mass lost	0.145	2.486	2.011	6.20862	23	0.28
Tissue	Litter tissue type (leaf/stem)	0.0971205	1	3.09348	3.09348
Plant category	Deciduous/coniferous/grass/shrub	0.0404089	2	3.92143	7.84287
Rhodotorula Multiple Regression Results, All Data
Variable Name	Variable Description	Variable P Value	Variable Degrees of Freedom	Variable F value	Variable Chi Square	Model Sample Size	Model R2
Percent mass loss	Percent original litter mass lost	0.328	3.68	1.062	4.74404	34	0.19
Tissue	Litter tissue type (leaf/stem)	0.887011	1	0.0205997	0.0205997
Plant category	Deciduous/coniferous/grass/shrub	0.186183	3	1.72977	5.1893
Sporobolomyces Multiple Regression Results, All Data
Variable Name	Variable Description	Variable P Value	Variable Degrees of Freedom	Variable F value	Variable Chi Square	Model Sample Size	Model R2
Percent mass loss	Percent original litter mass lost	0.15	1	2.184	2.18389	34	0.04
Tissue	Litter tissue type (leaf/stem)	0.52835	1	0.407655	0.407655
Plant category	Deciduous/coniferous/grass/shrub	0.476388	3	0.853869	2.56161
Tetracladium Multiple Regression Results, All Data
Variable Name	Variable Description	Variable P Value	Variable Degrees of Freedom	Variable F value	Variable Chi Square	Model Sample Size	Model R2
Percent mass loss	Percent original litter mass lost	0.51	1.626	0.697	1.39312	25	0.18
Tissue	Litter tissue type (leaf/stem)	0.0444298	1	4.62028	4.62028
Plant category	Deciduous/coniferous/grass/shrub	0.12298	3	2.18137	6.54411
Trichoderma Multiple Regression Results, All Data
Variable Name	Variable Description	Variable P Value	Variable Degrees of Freedom	Variable F value	Variable Chi Square	Model Sample Size	Model R2
Percent mass loss	Percent original litter mass lost	0.14	2.012	2.033	5.10107	80	0.13
Tissue	Litter tissue type (leaf/stem)	0.0522223	2	3.0785	6.157
Plant category	Deciduous/coniferous/grass/shrub	0.0215449	4	3.07307	12.2923
Umbelopsis Multiple Regression Results, All Data
Variable Name	Variable Description	Variable P Value	Variable Degrees of Freedom	Variable F value	Variable Chi Square	Model Sample Size	Model R2
Percent mass loss	Percent original litter mass lost	0.031	1	5.13	5.13039	35	0.58
Tissue	Litter tissue type (leaf/stem)	<0.001	1	23.348	23.348
Plant category	Deciduous/coniferous/grass/shrub	<0.001	3	15.7304	47.1911
Verticillium Multiple Regression Results, All Data
Variable Name	Variable Description	Variable P Value	Variable Degrees of Freedom	Variable F value	Variable Chi Square	Model Sample Size	Model R2
Percent mass loss	Percent original litter mass lost	0.091	3.715	2.018	9.21432	49	0.12
Tissue	Litter tissue type (leaf/stem)	0.786728	2	0.241343	0.482686
Plant category	Deciduous/coniferous/grass/shrub	0.216788	3	1.55018	4.65054
Xylaria Multiple Regression Results, All Data
Variable Name	Variable Description	Variable P Value	Variable Degrees of Freedom	Variable F value	Variable Chi Square	Model Sample Size	Model R2
Percent mass loss	Percent original litter mass lost	0.122	1	2.573	2.57293	28	0.83
Tissue	Litter tissue type (leaf/stem)	<0.001	1	82.7789	82.7789
Plant category	Deciduous/coniferous/grass/shrub	<0.001	2	1.48748	2.97496
